# Supplementary material for: Gravity filtration of environmental DNA: A simple, fast, and power-free method
Source: MethodsX. 2022 Aug 30;9:101838. doi: 10.1016/j.mex.2022.101838 (PMC9472067; doi:10.1016/j.mex.2022.101838)
Supplement: Supplementary file 1 [file mmc1.xlsx]

## Sheet: table S1
Table S1. List of species detected from MiFish eDNA metabarcoding with raw numbers of reads.
Family	Scientific Name	Avarage Identity (%)	Total Reads	Freq	Feb. 2022	Mar. 2022	Apr. 2022
Muraenidae	Enchelycore pardalis	99.96	16277	3	3017	5153	8107
Muraenidae	Gymnothorax kidako	99.88	7128	3	1292	1395	4441
Engraulidae	Engraulis japonicus	100	10137	2	1755	0	8382
Clupeidae	Sardinops melanostictus	99.95	13228	2	1131	12097	0
Clupeidae	Spratelloides gracilis	100	1710	1	0	1710	0
Mugilidae	Mugil cephalus	100	53723	2	31368	22355	0
Mugilidae	U98.5_Mugil cephalus	98.2	74	1	0	74	0
Notocheiridae	Iso flosmaris	100	1659	1	1659	0	0
Atherionidae	Atherion elymus	100	12072	3	6017	3781	2274
Atherinidae	Hypoatherina tsurugae	100	1972	2	0	1926	46
Macroramphosidae	Macroramphosus scolopax	100	1249	1	1249	0	0
Scorpaenidae	Paracentropogon rubripinnis	100	285	1	285	0	0
Scorpaenidae	Pterois russelii	100	1103	1	1103	0	0
Scorpaenidae	Sebastiscus marmoratus	100	503	1	503	0	0
Cottidae	Pseudoblennius marmoratus	100	619	1	619	0	0
Cottidae	Pseudoblennius percoides	100	4061	3	787	2291	983
Scombropidae	Scombrops boops	100	1239	1	1239	0	0
Carangidae	Kaiwarinus equula	99.4	824	1	824	0	0
Carangidae	Trachurus japonicus	99.88	433	1	0	0	433
Gerreidae	Gerres equulus	100	1219	1	1219	0	0
Haemulidae	Parapristipoma trilineatum	100	2620	1	0	0	2620
Haemulidae	Plectorhinchus cinctus	99.8	3456	1	0	0	3456
Haemulidae	U98.5_Plectorhinchus cinctus	98.2	6	1	0	0	6
Sparidae	Acanthopagrus schlegelii	100	27957	3	19860	6759	1338
Mullidae	Upeneus tragula	100	47	1	0	0	47
Kyphosidae	Girella leonina	100	8246	3	6465	1270	511
Kyphosidae	Girella punctata	100	22641	3	5212	15919	1510
Cheilodactylidae	Goniistius zonatus	99.96	21003	3	6664	6262	8077
Pomacentridae	Stegastes altus	100	1388	1	1388	0	0
Labridae	Pseudolabrus eoethinus	100	21548	2	0	9346	12202
Labridae	Pseudolabrus sieboldi	99.93	2194	2	0	745	1449
Labridae	Stethojulis interrupta terina	100	1004	1	1004	0	0
Labridae	Thalassoma cupido	100	18662	3	1860	9124	7678
Labridae	U98.5_Pseudolabrus sieboldi	98.2	7	1	0	0	7
Scaridae	Calotomus japonicus	100	33556	3	19488	11509	2559
Stichaeidae	Zoarchias neglectus	100	815	1	0	0	815
Tripterygiidae	Enneapterygius etheostomus	100	52545	3	13328	17793	21424
Blenniidae	Entomacrodus caudofasciatus	99.4	681	1	681	0	0
Blenniidae	Entomacrodus stellifer stellifer	100	6882	2	5290	0	1592
Blenniidae	Istiblennius enosimae	100	25320	3	13393	6759	5168
Blenniidae	Omobranchus elegans	100	1443	2	0	1125	318
Blenniidae	Parablennius yatabei	99.96	7439	3	2974	805	3660
Blenniidae	Petroscirtes breviceps	100	1669	1	0	1669	0
Chaenopsidae	Neoclinus bryope	100	8358	3	5129	1706	1523
Chaenopsidae	U98.5_Neoclinus nudus	93.9	2604	1	0	0	2604
Gobiesocidae	U98.5_Lepadichthys frenatus gotu1	90.33	579	1	0	0	579
Gobiidae	Bathygobius fuscus	100	1431	2	1046	0	385
Gobiidae	Chaenogobius annularis	100	1037	2	774	263	0
Gobiidae	Clariger cosmurus	99.89	2071	1	2071	0	0
Gobiidae	Eviota abax	100	3360	2	227	3133	0
Siganidae	Siganus fuscescens	100	997	1	0	0	997
Scombridae	Scomber japonicus	100	12853	1	0	0	12853
Centrolophidae	Hyperoglyphe japonica	100	1053	1	1053	0	0
Monacanthidae	Rudarius ercodes	100	491	1	0	0	491
Monacanthidae	Stephanolepis cirrhifer	100	607	2	380	0	227
Tetraodontidae	Takifugu alboplumbeus	99.57	1168	2	0	1110	58
Tetraodontidae	Takifugu orbimaculatus	100	32451	3	19994	6071	6386
Tetraodontidae	Takifugu stictonotus	100	3559	2	2105	0	1454
Tetraodontidae	U98.5_Takifugu orbimaculatus	98.2	8	1	0	0	8
		Number of species			38	27	38
		Total reads			184453	152150	126668
